# Supplementary material for: Protective and Recovery Effects of Resveratrol Supplementation on Exercise Performance and Muscle Damage following Acute Plyometric Exercise
Source: Nutrients. 2021 Sep 16;13(9):3217. doi: 10.3390/nu13093217 (PMC8469037; doi:10.3390/nu13093217)
Supplement: Supplementary file 1 [file nutrients-13-03217-s001.zip]

Archive with 1 entries (1 files):
- nutrients-1338311-supplementary.pdf
